# Supplementary material for: Exposure to particulate matter (PM2.5) and volatile organic compounds (VOCs), and self-reported health symptoms among fish smokers: A case study in the Western Region of Ghana
Source: PLoS One. 2023 Mar 24;18(3):e0283438. doi: 10.1371/journal.pone.0283438 (PMC10038312; doi:10.1371/journal.pone.0283438)
Supplement: S1 File — (XLSX) [file pone.0283438.s001.xlsx]

## Sheet: Sheet1
LOC	PM INSIDE	PM OUTSIDE	PM CONTRO	MONTH	VOC INSIDE	VOC OUTSIDE	VOC CONTROL	TEMPERATURE INSIDE	TEMPERATURE OUTSIDE	TEMP.CONTROL	MONTH	REL HUM INSIDE	REL HUM OUTSIDE	REL HUM CONTROL
1	216	169	160	1	7.8	6	4.4	33	33	33	1	95	91	89
2	493	158	153	1	9.9	4.6	3.4	33	33	33	1	99	92	86
3	234	167	163	1	5.6	2.6	3.2	33	33	34	1	91	85	84
4	267	155	153	1	5.1	2.1	1.6	34	34	34	1	90	80	81
5	403	172	161	1	9.9	5.7	4.7	35	34	35	1	82	79	78
6	179	160	149	1	7.5	4.8	2.8	36	35	35	1	84	78	76
7	320	185	200	1	9.9	5.1	6.1	34	34	35	1	80	81	78
8	329	166	170	1	9.9	5	3.4	35	34	34	1	92	81	84
9	471	164	154	1	9.9	3.6	2.6	32	32	32	1	87	84	84
10	377	161	167	1	7.3	4.5	3.7	32	33	33	1	92	81	84
11	493	165	152	1	9.9	4.2	3.2	33	32	33	1	93	83	82
12	203	165	156	1	7.6	4.9	3.5	33	33	33	1	3	92	85
13	251	167	155	1	8.2	5.4	2.1	33	34	34	1	86	89	83
14	325	165	161	1	9	4.4	3.2	34	34	34	1	86	85	85
15	473	165	167	1	8.2	3.6	2.3	34	34	34	1	86	83	84
16	395	159	176	1	9.9	3.5	2.8	34	32	33	1	93	87	90
17	204	169	161	1	8.2	3.7	4.7	33	33	32	1	91	84	85
18	308	176	170	1	7.5	4.7	4.2	33	32	33	1	87	90	87
19	211	183	201	1	6.7	4.4	6.1	32	33	33	1	85	86	88
20	356	176	166	1	7.5	5	3.4	33	33	33	1	90	88	90
21	249	158	163	2	6.7	1.9	1.9	32	32	31	2	1	80	91
22	339	156	160	2	9.9	5.5	3.7	31	32	31	2	5	5	94
23	334	160	152	2	5.6	3.7	3.5	31	32	31	2	97	93	99
24	193	200	206	2	6.3	6.3	8.5	31	31	30	2	84	83	86
25	308	193	179	2	8.5	5.3	4.8	31	31	31	2	90	90	94
26	255	167	166	2	9	4.4	4.7	30	30	29	2	90	88	89
27	438	175	196	2	9.9	6.6	8	30	32	33	2	2	93	80
28	176	188	163	2	6.7	9	3.9	32	32	32	2	3	96	92
29	235	171	217	2	9	3.2	4.4	32	31	31	2	91	87	90
30	314	190	185	2	9.9	9.9	9.9	31	32	32	2	1	90	92
31	330	160	183	2	9.9	7.4	7.7	32	31	31	2	94	85	86
32	337	160	151	2	9.9	4.5	4	32	31	31	2	92	91	93
33	245	161	159	2	9.9	3.1	3.2	32	31	31	2	0	92	93
34	164	175	186	2	4.7	5.3	5.7	31	31	32	2	89	87	86
35	228	192	254	2	7.6	6.3	6.3	32	30	38	2	89	86	88
36	254	176	166	2	9.9	5.2	4.5	31	31	31	2	87	84	84
37	303	207	200	2	9.9	7.3	6.6	31	31	31	2	89	81	84
38	250	219	180	2	8.1	6.3	5.7	30	31	31	2	2	1	1
39	451	206	191	2	9.9	8.7	5.5	31	31	30	2	99	87	88
40	294	222	170	3	9.9	8.8	5.7	30	31	31	3	30	31	31
41	452	185	181	3	9.9	7.6	4.7	32	32	31	3	99	91	91
42	429	196	197	3	9.9	4.8	4.7	32	32	5	3	4	92	90
43	473	186	182	3	9.9	6.1	5	32	32	32	3	2	94	93
44	370	255	185	3	8.1	7.4	5.1	32	32	32	3	94	95	91
45	451	169	171	3	9.9	4.2	3.8	31	30	30	3	99	96	97
46	377	170	166	3	9.9	3.7	3.5	32	32	32	3	92	93	92
47	347	161	167	3	6.2	2.9	2.6	31	31	31	3	92	93	92
48	336	213	174	3	3.9	6.8	3.7	31	31	31	3	5	96	94
49	373	166	165	3	9.9	4.3	3.9	31	31	31	3	97	94	92
50	289	223	172	3	9.9	6.4	4	30	30	30	3	97	98	97
51	304	171	198	3	9.9	5.7	5.1	30	30	30	3	2	97	99
52	305	182	266	3	9.9	5.7	7.4	31	31	30	3	4	97	98
53	480	181	235	3	9.9	8	5.1	31	30	31	3	97	96	97
54	234	180	169	3	9.9	5.6	3.1	30	30	30	3	4	99	98
55	266	167	174	3	9.9	5	4.2	31	31	31	3	5	97	97
56	366	176	172	3	9.9	4.7	3.7	30	30	30	3	4	5	4
57	270	190	180	3	7	5.6	4.4	30	30	30	3	4	3	2
58	236	192	169	3	8.7	6.8	2.7	30	30	30	3	4	0	99
59	300	174	162	3	6.1	3.4	2.8	30	30	30	3	98	99	99
60	432	196	142	3	8.5	4.1	4.2	32	33	33	3	98	94	87
